# Supplementary material for: Exploring the Microstructural Effect of FeCo Alloy on Carbon Microsphere Deposition and Enhanced Electromagnetic Wave Absorption
Source: Nanomaterials (Basel). 2024 Jul 12;14(14):1194. doi: 10.3390/nano14141194 (PMC11279823; doi:10.3390/nano14141194)
Supplement: Supplementary file 1 [file nanomaterials-14-01194-s001.zip]

Archive with 1 entries (1 files):
- nanomaterials-3087974-supplementary.pdf
